# Supplementary material for: Protracted metallogenic and magmatic evolution of the Kirazlı epithermal Au-Ag and porphyry Cu deposits, Biga Peninsula, NW Turkey: evidence from zircon U-Pb, muscovite 40Ar/39Ar, and molybdenite Re-Os geochronology
Source: Miner Depos. 2023 Dec 18;59(5):885–905. doi: 10.1007/s00126-023-01235-2 (PMC11102863; doi:10.1007/s00126-023-01235-2)
Supplement: Supplementary file 1 — ESM 1: Tables [file 126_2023_1235_MOESM1_ESM.xlsx]

## Sheet: ESM 1
	Protracted metallogenic and magmatic evolution of the epithermal Au-Ag and porphyry Cu deposits at the Kirazlı district, Biga Peninsula, NW Turkey: Evidence from zircon U-Pb, muscovite 40Ar/39Ar, and molybdenite Re-Os geochronology
	Ali Aluç, İlkay Kuşcu, Alexey Ulyanov, David Selby, Clémentine Antoine, Richard Spikings, Robert Moritz
	Mineralium Deposita
	Table S1 Major porphyry Cu and epithermal deposits and prospects of the Biga Peninsula, NW Turkey, including ore type, metal content, resources, and geochronological data.
	Table S2 Whole-rock geochemistry of samples collected from the study area (basaltic andesite lava flow (BAnd): HS host rock; plagioclase-phyric andesite lava flow (PAnd) and Diorite (Dio): PCD host rock; biotite-rich pyroclastic (BioPyro).
	Table S3 Compilation of host rock ages at the Biga Peninsula.
	Table S4 Compilation of alteration and mineralization ages at the Biga Peninsula.
	Table S5 Compilation of radiometric ages of magmatic suits at the Rhodope Massif.
	Table S6 Compilation of alteration and mineralization ages at the Rhodope Massif.
	References are given in the ESM 4

## Sheet: Table S1
Table S1 Major porphyry Cu and epithermal deposits and prospects of the Biga Peninsula, NW Turkey.. Information on their type, metal content, resource, and geochronological constraints are indicated.
Deposit or Prospect	Deposit Type	Coordinates		Ore	Host Rock	Resource1, Reserve2 or Grade	Age of host rock (Ma)	Age of Mineralization (Ma)	Reference
		Easting	Northing				Method	Method
Dikmen	Porphyry Cu-Au-Mo	514841	4443098	Au-Mo-Cu	Quartz–feldspar porphyry, Granodiorite, Aplitic dykes	Up to 4.2 g/t Au, 2.44 g/t Ag, 574 ppm Cu, 1260 ppm Mo3	46.6 ± 2.3 to 51.9 ± 2.6 K-Ar (whole rock)	-	1
Halilağa	Porphyry Cu-Au	483056	4419214	Cu-Au	Q-monzonite, Andesite porphyry, Andesite	182.7 Mt @ 0.3 g/t Au 0.27% Cu1	37.8 ± 0.36 to 39.4 ± 0.77 U-Pb (zircon)	39.6 ± 0.21 Re-Os (moly)	2, 3, 4, 5
								24.81 ± 0.14 Ar-Ar (hyd.biot)
								25.15 ± 0.15 Ar-Ar (hyd.feld)
								26.77± 0.19 Ar-Ar (ser)
Kuşçayır (Karaayı)	Porphyry Cu-Au	465600	4424301	Cu-Au	Ignimbrite, Andesite porphyry	Up to 1.1 g/t Au, 0.23% Cu3	38.4 ± 1.10 to 39.11 ± 0.80 U-Pb (zircon)	38.2 ± 0.50 Ar-Ar (alu-qtz-goe)	1, 4, 5, 6
								39.99 ± 0.27 Ar-Ar (ser)
							42.68 ± 0.25 Ar-Ar (biot)	40.11 ± 0.28 Ar-Ar (ser)
Kocatarla	Porphyry Cu-Au	530913	4422878	Cu-Au	Granodiorite, Granite	-	Oligocene (?)	Oligocene (?)	7
Alanköy	Porphyry Cu-Au	480992	4429692	Cu-Au	Granodiorite, Andesite, Pyroclastic rocks	Up to 0.23 g/t Au3	32.7 ± 0.70 Ar-Ar (hornblende)	27.09 ± 0.20 Ar-Ar (alu-qtz)	1
Aladağ (Üsküfçü)	Porphyry Cu-Au	440414	4399188	Cu-Au	Monzonite, Monzonite Porphyry	-	19.0 ± 1.0 to 20.99 ± 0.18 Ar-Ar (biot, horn)	-	4
Bakırlık	Porphyry Cu-Au	566325	4418200	Cu-Au	Granodiorite	-	Oligocene (?)	Oligocene (?)	4
Tepeköy (Gökçeada)	Porphyry Cu-Au	398240	4447116	Cu-Au	Dacite, Granodiorite	750Mt @ 0.1–0.6 g/t Au 0.6% Cu1	Eocene (?)	38 (?)	7, 12
Kirazlı (Kale)	Porphyry Cu-Au-Mo	475941	4428321	Cu-Au-Mo	Diorite, Plagioclase-phyric Andesite	Up to 2.5 g/t Au, 7760 ppm Cu, 296 ppm Mo3	37.88 ± 0.26 to 41.2 ± 0.45 U-Pb (zircon)	36.68 ± 0.39 Ar/Ar (Mus)	9
								33.62 ± 0.17 Re-Os (late-moly)
Tepeoba	Porphyry Cu-Mo	509183	4386739	Cu-Mo	Granodiorite, Granite	26 Mt @ 0.3 Cu, 0.041% Mo1	24.56 ± 0.16 Ar-Ar (biot)	25.03 ± 0.14 to 25.62 ± 0.09 Re-Os (moly)	4, 10
								24.70 ± 0.15 Ar-Ar (hyd. biot)
Valley (TV tower)	Porphyry Au-Cu	465699	4423243	Au-Cu	Granodiorite, Feldspar porphyry	Up to 1.59 g/t Au, 0.45% Cu3	39.53 ± 0.31 to 40.17 ± 0.37 U-Pb (zircon)	-	11
Hilltop (TV tower)	Porphyry Au-Cu	467314	4424088	Au-Cu	Feldspar porphyry	Up to 0.13 g/t Au, 0.30% Cu3	38.9 ± 0.16 U-Pb (zircon)	-	11
Camelback	Porphyry Cu-Au-Mo	472036	4427402	Cu-Au-Mo	Quartz-monzonite	-	37.3 ± 0.89 to 40.20 ± 0.34 U-Pb (zircon)	-	5
Ağıdağı	Epithermal HS	514380	4408376	Au-Ag	Quartz-feldspar porphyry, Granite-granodiorite	9.9 Mt @ 0.48 g/t Au, 0.50 g/t Ag1 (Baba Zone)	26.36 ± 0.16 Ar-Ar (mus)	25.8 ± 1.4 Ar-Ar (alu-qtz)	1, 4, 13, 14
						8 Mt @ 1.17 g/t Au, 11.8 g/t Ag1 (Deli Zone)	26.42 ± 0.0.15 Ar-Ar (biot)
							27.10 ± 1.80 Ar-Ar (WR)
Kirazlı	Epithermal HS	475624	4429644	Au-Ag	Basaltic Andesite, Crystal/lithic tuff	33.9 Mt @ 0.69 g/t Au, 9.42 g/t Ag2	31.93 ± 0.54 to 32.69 ± 0.26 U-Pb (zircon)	30.7 ± 1.5 Ar-Ar (qtz-alu WR)	1, 9, 28
Çamyurt	Epithermal HS	501111	4412382	Au-Ag	Andesite porphyry, Dacite, Granodiorite	17.7 Kt @ 0.89 g/t Au, 6.14 g/t Ag1	Miocene (?)	Miocene (?)	14
Kartaldağ	Epithermal HS	465071	4428372	Au-Ag	Dacite porphyry, Granite-granodiorite	0.50 Mt @ 1.38 g/t Au1	39.57 ± 0.57 to 42.19 ± 0.45 Ar-Ar (ser, biot, horn)	38.8 ± 0.7 Ar-Ar (qtz-alu)	1, 15
Küçükdağ (TV tower)	Epithermal HS	470783	4431711	Au-Ag-Cu	Dacitic tuffs, Epiclastic rocks	~11 Mt @ 0.15 g/t Au, 45.7 g/t Ag1	Oligocene (?)	29.2 ± 0.33 to 29.7 ± 0.42 Ar-Ar (alu)	5, 16
Pirentepe	Epithermal HS	480301	4421960	Au	Andesite porphyry, Tuff	Up to 2.19 g/t Au3	28.36 ± 0.59 to 28.54 ± 0.30 U-Pb (zircon)	Oligocene (?)	4, 17, 29
							26.30 ± 2.50 Ar-Ar (biot)
Madendağ (Akbaba)	Epithermal LS	463000	4433000	Au-Ag	Andesite, Dacite porphyry	15 Kt @ 5.8 g/t Au1	43.34 ± 0.85 Ar-Ar (feld)	-	15
Kestanelik	Epithermal LS	480673	4461569	Au-Ag	Quartz-hornblende porphyry, Granite	6.5 Mt @ 1.85 g/t Au1	Middle-Late Eocene	-	21, 23
Kısacık	Epithermal LS	460300	4390800	Au	Dacitic, rhyodacitic and andesitic volcanic rocks	56.537Mt @ 0.55 g/t Au1	Upper Miocene	-	24
Küçükdere	Epithermal LS	508000	4375500	Au-Ag	Andesite porphyry	1.1 Mt @ 5.5 g/t1	Miocene	-	25
Arıtaş	Epithermal LS	519044	4383324	Au-Ag	Quartz-breccia	Up to 1.4 ppm Au	Jurassic (?)	34.14 ± 0.48 Ar-Ar (adularia)	3
Arapucan	Epithermal IS	529500	4427500	Pb-Zn-Cu ± Ag-Au	Meta-sandstone, Meta-diabase	4.0 Mt @ 16.4% Pb, 12.1% Zn, 2.2% Cu, Au 4 g/t, Ag 260 g/t1	Triassic (?)	-	26
Koru	Epithermal IS	480950	4451950	Pb-Zb-Cu ± Ag-Au	Basaltic andesite, Dacitic lava-tuff	0.5 Mt @ 8% Pb 2% Zn 300 g/t Ag and 9.4Mt @ 31% BaSO42	Oligocene (?)	-	27
Tesbihdere	Epithermal IS	481500	4451800	Pb-Zb-Cu ± Ag-Au	Andesite, Dacite, Ignimbrite	Up to 20% Pb-Zn-Cu (combined) 1.7 g/t Au, 23 g/t Ag3	Upper Oligocene (?)	-	8
(1) Yigit 2012; (2) Brunetti et al. 2016; (3) Sanchez et al. 2016; (4) Kuscu et al. 2019a; (5) Leroux, 2016; (6) Yilmaz, 2003; (7) Kuşcu et al. 2019b; (8) Yilmaz et al. 2010; (9) This study; (10) Murakami et al. 2005; (11) Smith et al. 2016, (12) http://www.mta.gov.tr/v2.0/eng/daire-baskanliklari/metut/index.php?id=discovered; (13) Tunc et al. 2012; (14) Cormier et al. 2017a; (15) Unal-Imer et al…

## Sheet: Table S2
Table S2 Whole-rock geochemistry of samples collected from the study area (basaltic andesite lava flow (BAnd): HS host rock; plagioclase-phyric andesite lava flow (PAnd) and undifferentiated intrusive rock (Undiff Int): PCD host rock; biotite-rich pyroclastic (BioPyro).
Sample		G2	G3	G4	G6	G7	G10	G11	G14	G17	G18	G19	G20	G21	G24	G25
Unit		BAnd	PAnd	PAnd	BAnd	PAnd	BAnd	BAnd	BioPyro	BAnd	BAnd	BAnd	BAnd	BAnd	Undiff. Int.	Undiff. Int.
Location		Kirazli Main	Kirazli Main	Kirazli Main	Kirazli Main	Kirazli Main	Kirazli Main	Kirazli Main	Alanköy	Kirazli Main	Kirazli Main	Çatalkaya	Kirazli Main	Kirazli Main	Kale	Kale
Easting		474442	474403	474467	474380	474172	475416	475928	480764	475864	475528	475710	474712	474630	475994	475994
Northing		4428605	4428929	4428995	4429403	4429821	4428966	4430256	4430514	4430094	4430414	4428793	4429946	4429933	4428319	4428319
Age (U-Pb)				38.4±0.25Ma		37.88±0.26Ma		32.3±0.33Ma	32.39±0.26Ma			31.93±0.54Ma	32.14±0.33Ma	32.69±0.26Ma	40.47±0.33Ma
SiO2	%	70.78	60.92	55.07	51.76	54.70	67.76	67.32	74.38	69.54	66.25	62.05	70.75	61.59	57.68	73.65
Al2O3	%	18.30	16.13	15.89	18.70	16.79	19.85	20.98	14.14	19.20	17.28	15.65	13.95	15.76	18.24	9.19
Fe2O3	%	0.57	4.42	5.79	9.26	6.61	1.81	2.27	1.89	3.14	4.21	8.54	4.19	4.25	8.61	5.06
MgO	%	1.46	1.68	2.32	5.64	2.68	0.63	0.00	0.38	0.00	0.72	0.31	0.76	2.94	2.04	1.13
CaO	%	0.12	4.74	8.19	0.24	7.32	0.11	0.04	0.62	0.06	0.08	0.10	0.41	2.32	0.35	1.81
Na2O	%	0.47	2.31	1.84	2.01	3.48	0.07	0.03	2.53	0.03	0.12	0.25	0.09	4.52	1.67	0.07
K2O	%	2.08	2.12	1.38	1.47	1.78	3.82	0.02	3.93	0.05	2.40	2.91	3.69	2.13	2.82	2.53
TiO2	%	0.56	0.49	0.61	0.96	0.66	0.74	0.69	0.28	0.75	0.73	0.57	0.35	0.46	0.71	0.18
P2O5	%	0.04	0.16	0.16	0.21	0.16	0.10	0.11	0.05	0.12	0.13	0.14	0.14	0.11	0.07	0.07
MnO	%	0.01	0.12	0.19	0.13	0.21	0.02	0.01	0.03	0.01	0.02	0.01	0.02	0.07	0.49	0.05
Cr2O3	%	0.00	0.00	0.00	0.00	0.00	0.00	0.00	0.00	0.00	0.00	0.00	0.00	0.00	0.00	0.00
LOI	%	4.84	6.04	7.97	8.98	4.95	4.90	7.84	2.09	7.16	7.27	8.24	5.87	4.92	6.76	4.77
Total	%	99.24	99.14	99.40	99.36	99.33	99.82	99.30	100.31	100.06	99.22	98.78	100.23	99.06	99.46	98.51
Ba	ppm	499	425	285	221	553	1029	608	682	554	187	355	384	383	88	637
Be	ppm	1	1	1	1	1	1	2	2	0	1	0	2	2	1	2
Co	ppm	0.2	8.8	10.7	27.3	15.5	0.5	9.8	8.8	16.4	17.9	0.2	4.2	11.5	6.2	12.8
Cs	ppm	2.3	2.6	5.2	3.1	1.4	1.7	2.0	2.3	1.1	5.7	0.2	2.8	7.0	4.5	10.6
Hf	ppm	2.8	2.8	2.3	2.9	2.3	3.0	3.3	3.1	4.3	3.7	4.2	3.6	3.1	3.0	3.0
Nb	ppm	6.3	5.2	4.5	7.0	4.8	5.5	8.3	5.7	9.0	9.1	9.8	9.0	6.5	5.5	6.7
Rb	ppm	77.6	63.7	41.6	55.0	48.9	125.4	90.7	85.4	83.2	97.4	1.4	119.6	44.4	56.9	124.2
Sr	ppm	99.7	188.4	350.4	197.4	617.1	104.1	379.9	501.4	113.6	36.3	267.4	57.1	370.1	14.6	149.6
Ta	ppm	0.4	0.4	0.3	0.4	0.3	0.3	0.7	0.4	0.6	0.6	0.7	0.6	0.5	0.4	0.5
Th	ppm	9.7	6.8	8.7	3.9	9.4	6.0	13.1	12.2	12.0	8.8	9.7	14.1	8.4	10.2	10.4
U	ppm	3.2	2.3	2.7	1.0	3.4	2.2	3.9	2.5	4.9	2.7	2.9	3.9	2.7	2.0	4.1
W	ppm	4.0	1.1	2.0	0.7	1.3	1.5	7.0	1.1	1.4	1.4	1.3	1.3	1.1	1.0	9.8
Zr	ppm	114.1	114.5	82.6	112.8	85.5	118.9	122.5	119.4	170.2	151.4	167.2	136.9	127.1	112.3	114.8
Y	ppm	11.7	15.7	19.9	38.4	18.1	13.3	19.0	17.1	33.6	22.5	12.4	17.9	18.7	8.5	43.4
La	ppm	20.5	20.9	20.1	16.0	21.0	20.7	25.6	21.0	36.2	21.9	21.5	29.2	22.0	7.4	29.0
Ce	ppm	38.6	39.0	38.2	39.9	40.2	39.5	46.4	41.3	69.5	43.3	43.8	55.8	42.5	15.5	57.1
Pr	ppm	4.13	4.45	4.32	5.51	4.49	4.45	4.93	4.78	7.44	4.75	5.10	5.94	4.72	1.78	6.47
Nd	ppm	16.0	17.4	17.8	26.8	18.3	17.9	18.6	18.9	28.0	18.8	20.9	21.0	18.7	7.1	26.2
Sm	ppm	2.97	3.27	3.63	7.25	3.71	3.43	3.59	3.61	4.94	3.95	3.88	3.39	3.64	1.37	5.52
Eu	ppm	0.79	0.91	0.93	2.21	1.06	0.98	0.90	1.03	1.26	1.10	0.88	0.86	1.00	0.25	1.22
Gd	ppm	2.22	3.00	3.43	7.42	3.41	2.87	3.30	3.28	4.36	4.16	2.56	3.04	3.33	1.21	5.89
Tb	ppm	0.34	0.43	0.50	1.13	0.48	0.39	0.48	0.45	0.73	0.66	0.32	0.44	0.50	0.19	0.93
Dy	ppm	2.06	2.64	3.24	7.47	3.21	2.35	3.28	2.89	5.43	4.24	2.06	2.84	3.29	1.37	6.43
Ho	ppm	0.44	0.53	0.66	1.48	0.64	0.49	0.66	0.59	1.18	0.85	0.44	0.60	0.68	0.28	1.38
Er	ppm	1.30	1.51	1.94	4.08	1.86	1.31	1.94	1.72	3.63	2.36	1.60	1.87	1.91	0.86	3.89
Tm	ppm	0.22	0.22	0.30	0.62	0.28	0.20	0.31	0.27	0.57	0.35	0.29	0.33	0.30	0.15	0.57
Yb	ppm	1.63	1.55	2.00	4.23	1.97	1.50	2.17	1.92	4.12	2.40	2.23	2.45	2.24	1.05	3.69
Lu	ppm	0.26	0.24	0.31	0.59	0.30	0.25	0.33	0.30	0.60	0.36	0.36	0.38	0.34	0.18	0.57
Mo	ppm	0.2	0.3	0.4	1.5	0.4	2.0	3.4	0.9	3.0	1.3	1.2	1.9	1.2	10.3	7.7
Cu	ppm	5.3	18.7	2.8	14.2	47.4	5.8	155.0	39.8	63.6	10.5	4.6	6.1	15.9	112.5	309.6
Pb	ppm	65.5	11.4	7.5	6.2	18.7	90.3	11.4	14.0	349.4	587.1	112.3	12.4	11.9	58.0	38.8
Zn	ppm	35	92	75	242	102	32	48	58	331	278	12	20	73	59	555
As	ppm	2.4	37.3	2.0	17.9	2.5	10.8	2.5	11.0	18.6	10.3	56.7	4.6	2.7	4.5	2.2
Bi	ppm	0.4	0.1	0.0	0.1	0.1	1.0	0.1	0.2	17.1	1.4	4.3	0.0	0.1	0.6	0.2
Ag	ppm	0.1	0.0	<0.033	<0.036	0.1	0.1	0.1	0.1	0.8	0.1	0.1	<0.046	<0.035	0.2	0.1
Sc	ppm	12.5	10.3	17.2	23.3	19.2	13.5	11.5	11.3	15.6	14.2	14.9	8.1	11.8	4.4	18.9

## Sheet: Table S3
Table S3 Compilation of host rock ages at the Biga Peninsula.
LOCATION	TECTONIC UNIT	MAGMATIC SUITE	ROCK COMPOSITION	METHOD	AGE (Ma)	Error (±)	MINERAL	REFERENCE	DEPOSIT	COMMODITY
Çanakkale	Biga Peninsula	Karabiga Pluton	Granitoid	U-Pb	52.7	3.8	Xe	Beccaletto et al 2007	Por
Çanakkale	Biga Peninsula	Dikmen Pluton	Granodiorite	K-Ar	51.9	2.6	WR	Yiğit 2012	Por	Au-Mo-Cu
Çanakkale	Biga Peninsula	Karabiga Pluton	Granitoid	U-Pb	47.02	0.82	Zr	Altunkaynak et al 2012	Por
Çanakkale	Biga Peninsula	Dikmen Pluton	Granodiorite	K-Ar	46.6	2.3	WR	Yiğit 2012	Por	Au-Mo-Cu
Çanakkale	Biga Peninsula	Karabiga Pluton	Granitoid	K-Ar	45.3	0.9	Bt	Delaloye and Bingol 2000	Por
Çanakkale	Biga Peninsula	Karabiga Pluton	Granitoid	40Ar/39Ar	44.4	0.4	Bt	Altunkaynak et al 2012	Por
Çanakkale	Biga Peninsula	Madendağ Pluton	Granodiorite	40Ar/39Ar	43.34	0.85	Ks	Unal-Imer et al 2013	LS Epi	Au
Çanakkale	Biga Peninsula	Kuşçayırı Pluton	Hb-rich weakly propylitic granodiorite	40Ar/39Ar	42.68	0.25	Bt	Kuşcu et al., 2019a	HS Epi	Au
Çanakkale	Biga Peninsula	Kirazlı	Undifferentiated Intrusive Porphyry (KD-42 DrillHole)	40Ar/39Ar	42.42	0.4	Mus	Kuşcu et al., 2019a	HS Epi	Au-Cu
Çanakkale	Biga Peninsula	Kartaldağ	Dacite	40Ar/39Ar	42.19	0.45	Bt	Unal-Imer et al 2013	HS Epi	Au-Cu
Çanakkale	Biga Peninsula	Kartaldağ Pluton	Dacite Porphyry	40Ar/39Ar	42.19	0.45	Hb	Unal-Imer et al 2013	HS Epi	Au
Çanakkale	Biga Peninsula	Kirazlı	Undifferentiated Intrusive	U-Pb	41.2	0.45	Zr	This Study	Por	Cu±Au
Çanakkale	Biga Peninsula	Kartaldağ Pluton	Hb-phyric Granodiorite	40Ar/39Ar	40.8	0.36	Hb	Unal-Imer et al 2013	HS Epi	Au
Çanakkale	Biga Peninsula	Serçeler Pluton	Granodiorite with Hb phenocrysts	40Ar/39Ar	40.8	0.36	Hb	Kuşcu et al., 2019a	HS Epi	Cu-Au
Çanakkale	Biga Peninsula	Kirazlı	Undifferentiated Intrusive	U-Pb	40.47	0.33	Zr	This Study	Por	Cu±Au
Çanakkale	Biga Peninsula	Dede Tepe	Monzodiorite	U-Pb	40.37	0.37	Zr	Leroux 2016	Por	Au
Çanakkale	Biga Peninsula	Dede Tepe	Monzodiorite	U-Pb	40.37	0.37	Zr	Leroux 2016	Por	Au
Çanakkale	Biga Peninsula	Camelback	Porphyritic intrusion	U-Pb	40.2	0.34	Zr	Leroux, 2016	Por	Au, Mo, Cu
Çanakkale	Biga Peninsula	Valley porphyry	Syn-mineral porphyry intrusion	U-Pb	40.17	0.37	Zr	Smith et al., 2016	Por	Cu,Mo,Au
Çanakkale	Biga Peninsula	Kartaldağ	Granitoid	40Ar/39Ar	39.57	0.47	Ser	Unal-Imer et al 2013	HS Epi	Au-Cu
Çanakkale	Biga Peninsula	Serçeler Pluton	Granitoid	40Ar/39Ar	39.57	0.47	Bt	Kuşcu et al., 2019a	HS Epi	Cu-Au
Çanakkale	Biga Peninsula	Valley porphyry	post-mineral porphyry intrusion	U-Pb	39.53	0.31	Zr	Smith et al., 2016	Por	Cu,Mo,Au
Çanakkale	Biga Peninsula	Halilağa	Syn-mineral porphyry intrusion	U-Pb	39.4	0.77	Zr	Leroux, 2016	Por	Cu,Au
Çanakkale	Biga Peninsula	Kartaldağ	Vuggy silica, advanced argillic alteration in Qz-Feld porphyry andesite	40Ar/39Ar	39.4	1.2	WR	Yiğit 2012	HS Epi	Au-Cu
Çanakkale	Biga Peninsula	Kestane Stock	Qtz-Monzonite	U-Pb	39.36	0.77	Zr	Brunetti 2016	Por	Cu-Au
Çanakkale	Biga Peninsula	Kuşçayırı Stock	Granodiorite	U-Pb	39.11	0.8	Zr	Leroux 2016	Por	Au-Cu
Çanakkale	Biga Peninsula	Hilltop porphyry	Syn-mineral porphyry intrusion	U-Pb	38.93	0.16	Zr	Smith et al., 2016	Por	Cu,Au
Çanakkale	Biga Peninsula	Halilağa	Syn-mineral porphyry intrusion	U-Pb	38.8	0.3	Zr	Leroux, 2016	Por	Cu,Au
Çanakkale	Biga Peninsula	Halilağa	Granitoid	U-Pb	38.79	0.3	Zr	Brunetti 2016	Por	Cu-Au
Çanakkale	Biga Peninsula	Halilağa	Granitoid	U-Pb	38.79	0.3	Zr	Brunetti et al., 2016	Por	Cu,Au
Çanakkale	Biga Peninsula	Çan Volcanics	Andesite	U-Pb	38.72	0.42	Zr	Leroux 2016	Por	Au
Çanakkale	Biga Peninsula	Çan Volcanics	Andesite	U-Pb	38.62	0.45	Zr	Leroux 2016	HS Epi	Ag-Au-Cu
Çanakkale	Biga Peninsula	Columbaz	Pre-mineral diorite	U-Pb	38.5	0.44	Zr	Leroux, 2016	HS Epi	Ag,Au,Cu
Çanakkale	Biga Peninsula	Kirazlı	Plagioclase-phyric andesite	U-Pb	38.4	0.25	Zr	This Study	Por	Cu±Au
Çanakkale	Biga Peninsula	Columbaz	Pre-mineral diorite	U-Pb	38.4	0.5	Zr	Leroux, 2016	HS Epi	Ag,Au,Cu
Çanakkale	Biga Peninsula	Kuşçayırı Stock	Granodiorite	U-Pb	38.4	1.1	Zr	Leroux 2016	Por	Au-Cu
Çanakkale	Biga Peninsula	Kirazlı	Plagioclase-phyric andesite	U-Pb	37.88	0.26	Zr	This Study	Por	Cu±Au
Çanakkale	Biga Peninsula	Halilağa	Post-mineral porphyry intrusion	U-Pb	37.8	0.36	Zr	Leroux, 2016	Por	Cu,Au
Çanakkale	Biga Peninsula	Kestane Stock	Qtz-Monzonite	U-Pb	37.79	0.36	Zr	Brunetti 2016	Por	Cu-Au
Çanakkale	Biga Peninsula	Camelback	Post-mineral porphyry intrusion	U-Pb	37.3	0.89	Zr	Leroux, 2016	Por	Au, Mo, Cu
Çanakkale	Biga Peninsula	Çan Volcanics	Diorite	U-Pb	37.27	0.64	Zr	Leroux 2016	Por	Au
Çanakkale	Biga Peninsula	Muratlar	Andesite-dacite	40Ar/39Ar	36.9	0.83	Bt	Kuşcu et al., 2019a	HS Epi	Au
Çanakkale	Biga Peninsula	Kuşçayırı Volcanics	Vuggy silica and advanced argillic alt. İn breccia	40Ar/39Ar	36.6	1.2	WR	Tunç et al., 2012	HS Epi	Au-Ag
Çanakkale	Biga Peninsula	Alankoy Intrusive	Granodiorite	40Ar/39Ar	35.7	1	Hb	Tunç et al., 2012	HS Epi	Au-Ag
Çanakkale	Biga Peninsula	Kirazlı Volcanics	Basaltic Andesite	U-Pb	32.69	0.26	Zr	This Study	HS Epi	Au, Ag
Çanakkale	Biga Peninsula	Kirazlı Volcanics	Lithic/Crystal Tuff	U-Pb	32.38	0.32	Zr	This Study	HS Epi	Au, Ag
Çanakkale	Biga Peninsula	Kirazlı Volcanics	Basaltic Andesite	U-Pb	32.3	0.33	Zr	This Study	HS Epi	Au, Ag
Çanakkale	Biga Peninsula	Kirazlı Volcanics	Basaltic Andesite	U-Pb	32.14	0.33	Zr	This Study	HS Epi	Au, Ag
Çanakkale	Biga Peninsula	Kirazlı Volcanics	Basaltic Andesite	U-Pb	31.93	0.54	Zr	This Study	HS Epi	Au, Ag
Çanakkale	Biga Peninsula	Pirentepe	Andesite Tuff	U-Pb	28.54	0.3	Zr	Brunetti 2016	HS Epi	Au
Çanakkale	Biga Peninsula	Pirentepe	Andesite	U-Pb	28.36	0.59	Zr	Brunetti 2016	HS Epi	Au
Çanakkale	Biga Peninsula	Evciler Pluton	Hb-Bt-phyric granodiorite	40Ar/39Ar	28.25	0.17	Bt	Kuşcu et al., 2019a	Skn	Fe-Cu
Çanakkale	Biga Peninsula	Tepeoba Stock	Fine grained aplithic granite	40Ar/39Ar	28.16	0.34	Bt	Kuşcu et al., 2019a	Por	Cu-Mo-Au
Çanakkale	Biga Peninsula	Alankoy Intrusive	Granodiorite	40Ar/39Ar	27.9	0.2	Hb	Yiğit 2012	HS Epi	Au-Ag
Çanakkale	Biga Peninsula	Avcilar Stock	Granodiorite	U-Pb	27.89	0.41	Zr	Aysal 2015	Epi	Au
Çanakkale	Biga Peninsula	Küçükdere	Arg. Dacite porphyry banded calcite veins	40Ar/39Ar	27.25	0.42	Bt	Kuşcu et al., 2019a	LS Epi	Au
Çanakkale	Biga Peninsula	Aği Dağı Intrusion	Vuggy Silica and Argillic alt. in qz-feldspar porphyry	40Ar/39Ar	27.1	1.8	WR	Tunç et al., 2012
Çanakkale	Biga Peninsula	Alankoy	Vuggy silica and argillic alt. İn andesitic lavas	40Ar/39Ar	27.1	0.6	WR	Tunç et al., 2012	HS Epi	Au-Ag
Çanakkale	Biga Peninsula	Balya Intrusion	Dacite	40Ar/39Ar	26.81	0.11	Ser	Kuşcu et al., 2019a	Skn	Pb-Zn
Çanakkale	Biga Peninsula	Balya	Andesite	K-Ar	26.8	1.4	WR	Agdemir et al 1994	IS Epi	Pb-Zn-Ag
Çanakkale	Biga Peninsula	Aği Dağı Intrusion	Granite-granodiorite with abundant Hb	40Ar/39Ar	26.42	0.15	Bt	Kuşcu et al., 2019a	HS Epi	Au
Çanakkale	Biga Peninsula	Aği Dağı Intrusion	Andesite Porphyry	40Ar/39Ar	26.36	0.16	Mus	Kuşcu et al., 2019	HS Epi	Au
Çanakkale	Biga Peninsula	Hıdırlar Pluton	Granodiorite	U-Pb	26.33	0.38	Zr	Aysal 2015	Skn
Çanakkale	Biga Peninsula	Pirentepe	Volcanic Porphyrytic	40Ar/39Ar	26.3	2.5	Bt	Kuşcu et al., 2019a	HS Epi	Au
Çanakkale	Biga Peninsula	Halilağa	Qtz-Monzonite	40Ar/39Ar	26.27	0.19	Mus	Kuşcu et al., 2019a	Por	Au
Çanakkale	Biga Peninsula	Şamlı Pluton	Granodiorite, altered Ks and Bt	40Ar/39Ar	26.2	5.1	Hb	Kuşcu et al., 2019a	Skn	Fe-Cu
Çanakkale	Biga Peninsula	Nevruz-Çakıroba Pluton	Monzogranite	K-Ar	25.6	1.3	n/a	Aysal 2015	Skn
Çanakkale	Biga Peninsula	Kurtlar Pluton	Granodiorite	U-Pb	25.39	0.55	Zr	Aysal 2015	Skn
Çanakkale	Biga Peninsula	Kurtlar Pluton	Granodiorite	K-Ar	25.1	0.9	n/a	Aysal 2015	Skn
Çanakkale	Biga Peninsula	Balya Intrusion	Dark feldspar porphyry intuding fresh dacite porphyry	40Ar/39Ar	25.03	0.15	Bt	Kuşcu et al., 2019a	Skn	Pb-Zn
Çanakkale	Biga Peninsula	Yapaztepe Stock	Granodiorite	U-Pb	25.03	0.62	Zr	Aysal 2015	IS Epi	Pb-Ag
Çanakkale	Biga Peninsula	Nevruz-Çakıroba Pluton	Granodiorite	K-Ar	24.9	1.6	n/a	Aysal 2015	Skn
Çanakkale	Biga Peninsula	Namazgah Stock	Monzogranite	U-Pb	24.79	0.38	Zr	Aysal 2015	Skn
Çanakkale	Biga Peninsula	Balya	Andesite	K-Ar	24.7	2.4	WR	Agdemir et al 1994	IS Epi	Pb-Zn-Ag
Çanakkale	Biga Peninsula	Tepeoba Stock	Granodiorite-Qtz monzonite porphyry	40Ar/39Ar	24.56	0.16	Bt	Kuşcu et al., 2019a	Por	Cu-Mo-Au
Çanakkale	Biga Peninsula	Eğmir Volcanics	Weakly argllious-chloritized andesite	40Ar/39Ar	24.18	0.21	Bt	Kuşcu et al., 2019a	HS Epi	Au-Cu
Çanakkale	Biga Peninsula	Kurtlar Pluton	Granodiorite	K-Ar	24	1.6	n/a	Aysal 2015	Skn
Çanakkale	Biga Peninsula	Sarıoluk Pluton	Monzogranite	U-Pb	23.97	0.53	Zr	Aysal 2015	HS Epi	Au
Çanakkale	Biga Peninsula	Nevruz-Çakıroba Pluton	Qtz-Monzonite	U-Pb	23.85	0.6	Zr	Aysal 2015	Skn
Çanakkale	Biga Peninsula	Namazgah Stock	Monzogranite	K-Ar	23.8	0.7	WR	Aysal 2015	Skn
Çanakkale	Biga Peninsula	Hıdırlar Pluton	Granodiorite	K-Ar	23.7	0.83	n/a	Aysal 2015	Skn
Çanakkale	Biga Peninsula	Soğucak Stock	Monzogranite	K-Ar	23.7	1.5	n/a	Aysal 2015	Por
Çanakkale	Biga Peninsula	Nevruz-Çakıroba Pluton	Qtz-Monzonite	K-Ar	23.5	1	n/a	Aysal 2015	Skn
Çanakkale	Biga Peninsula	Karadoru Stock	Leucogranite	K-Ar	23.3	1.3	WR	Aysal 2015	Skn
Çanakkale	Biga Peninsula	Soğucak Stock	Granodiorite	K-Ar	23.3	0.8	n/a	Aysal 2015	Por
Çanakkale	Biga Peninsula	Şamlı Pluton	Diorite	40Ar/39Ar	23.2	0.5	Hb	Yılmazer et al 2014	IOCG	Cu-Au
Çanakkale	Biga Peninsula	Şamlı Pluton	Bt-phyric granodiorite	40Ar/39Ar	23.17	0.28	Bt	Kuşcu et al., 2019a	IOCG	Cu-Au
Çanakkale	Biga Peninsula	Evciler Pluton	Aplite cutting granodiorite	40Ar/39Ar	22.7	1	Bt	Kuşcu et al., 2019a	Skn	Fe-Cu
Çanakkale	Biga Peninsula	Şamlı Pluton	Granodiorite	40Ar/39Ar	22.42	0.11	Bt	Yılmazer et al 2014	IOCG	Cu-Au
Çanakkale	Biga Peninsula	Serçeler Pluton	Granite	40Ar/39Ar	22.38	0.18	Bt	Kuşcu et al., 2019a	HS Epi	Cu-Au
Çanakkale	Biga Peninsula	Şamlı Pluton	Bt-phyric granodiorite	40Ar/39Ar	22.34	0.59	Hb	Kuşcu et al., 2019a	IOCG	Cu-Au
Çanakkale	Biga Peninsula	Namazgah Stock	Leucogranite	K-Ar	21.2	0.7	WR	Aysal 2015	Skn
Çanakkale	Biga Peninsula	Hıdırlar Pluton	Granodiorite	K-Ar	20.5	0.7	n/a	Aysal 2015	Skn

## Sheet: Table S4
Table S4 Compilation of alteration and mineralization ages at the Biga Peninsula.
LOCATION	TECTONIC UNIT	MAGMATIC SUITE	MATERIAL	METHOD	AGE (Ma)	MINERAL	REFERENCE
Çanakkale	Biga Peninsula	Kuşçayır	Vein	40Ar/39Ar	40.11±0.28	Sericite	Kuşcu et al., 2019a
Çanakkale	Biga Peninsula	Kuşçayır	Hydrothermal alteration	40Ar/39Ar	39.99±0.27	Sericite	Kuşcu et al., 2019a
Çanakkale	Biga Peninsula	Halilaga porphyry	Mineralization PCD	Re-Os	39.6±0.21	Molybdenite	Brunetti et al., 2016
Çanakkale	Biga Peninsula	Kartaldağ	Hydrothermal alteration	40Ar/39Ar	38.8±0.7	Alunite ± Qtz	Yiğit, 2012
Çanakkale	Biga Peninsula	Kuşçayır	Hydrothermal alteration	40Ar/39Ar	38.2±0.5	Alunite + Qtz ± Goe	Yiğit, 2012
Çanakkale	Biga Peninsula	Arıtaş deposit	Quartz-cemented breccia	40Ar/39Ar	34.14±0.48	Adularia	Sánchez et al. 2016
Çanakkale	Biga Peninsula	Kirazli	Mineralization PCD	Re-Os	33.65 ± 0.17	Molybdenite	This Study
Çanakkale	Biga Peninsula	Kirazli	Mineralization PCD	Re-Os	33.62 ± 0.17	Molybdenite	This Study
Çanakkale	Biga Peninsula	Kirazli	Hydrothermal alteration HS	40Ar/39Ar	30.7± 1.5	WR Qtz + Alunite	Yiğit, 2012
Çanakkale	Biga Peninsula	Küçükdağ volcanics	Hydrothermal alteration	40Ar/39Ar	29.7±0.42	Alunite	Leroux, 2016
Çanakkale	Biga Peninsula	Küçükdağ volcanics	Hydrothermal alteration	40Ar/39Ar	29.2±0.33	Alunite	Leroux, 2016
Çanakkale	Biga Peninsula	Alanköy	Hydrothermal alteration	40Ar/39Ar	27.9±0.2	Alunite(50) + Qtz (50)	Yiğit, 2012
Çanakkale	Biga Peninsula	Halilaga porphyry	Hydrothermal alteration	40Ar/39Ar	26.77±0.19	Sericite	Kuşcu et al., 2019
Çanakkale	Biga Peninsula	Agidagi	Hydrothermal alteration	40Ar/39Ar	26.4±0.9	Alunite (70) + Qtz (30)	Yiğit, 2012
Çanakkale	Biga Peninsula	Tepeoba PCD	Mineralization PCD	Re-Os	25.62±0.09	Molybdenite	Murakami et al., 2005
Çanakkale	Biga Peninsula	Halilaga porphyry	Hydrothermal alteration	40Ar/39Ar	25.15±0.15	Secondary K feldspar	Sánchez et al. 2016
Çanakkale	Biga Peninsula	Tepeoba PCD	Mineralization PCD	Re-Os	25.03±0.14	Molybdenite	Murakami et al., 2005
Çanakkale	Biga Peninsula	Halilaga porphyry	Hydrothermal alteration	40Ar/39Ar	24.81±0.14	Secondary biotite	Sánchez et al. 2016
Çanakkale	Biga Peninsula	Tepeoba PCD	Hydrothermal alteration	40Ar/39Ar	24.70±0.15	Hydrothermal biotite	Kuşcu et al., 2019a
Çanakkale	Biga Peninsula	Eğmir HS and PCD	Hydrothermal alteration	40Ar/39Ar	22.77±0.16	Sericite	Kuşcu et al., 2019a
Çanakkale	Biga Peninsula	Avcılar deposit	Quartz-adularia vein	40Ar/39Ar	21.85±0.39	Adularia	Sánchez et al. 2016
Balıkesir	Karakaya complex	Kozak pluton	Ayazmant Fe-Cu skarn	40Ar/39Ar	20.3±0.1	Hydrothermal biotite	Oyman, 2010
Çanakkale	Biga Peninsula	Kiziltepe	Hydrothermal alteration	40Ar/39Ar	18.3±0.2	Adularia	Yilmaz et al. 2013

## Sheet: Table S5
Table S5 Compilation of radiometric ages of magmatic suits at the Rhodope Massif.
TECTONIC UNIT	MAGMATIC SUITE	METHOD	AGE (Ma)	Error (±)	REFERENCE
Eastern Rhodopes	Kaloticho–Zlatograd	K/Ar	35	1.2	Eleftheriadis and Lippolt, 1984
Eastern Rhodopes	Kaloticho–Zlatograd	K/Ar	23.7	1.7
Eastern Rhodopes	Dambalak	K/Ar	31.0 to 29.3		Georgiev et al., 2003
Central Rhodopes	Levochevo	K/Ar	33.4	1.4	Harkovska et al., 1998
Central Rhodopes	Levochevo	U/Pb	32.58	0.33
Central Rhodopes	Levochevo	K/Ar	30.2	1.3
Central Rhodopes	Kotili–Vitinia	U/Pb	30.78	0.14	Innocenti et al., 1984; Eleftheriadis and Lippolt, 1984; Marchev et al., 2005
Central Rhodopes	Kotili–Vitinia	K/Ar	30.6 to 24.6		Innocenti et al., 1984; Marchev et al., 2005
Eastern Rhodopes	Iran Tepe	K/Ar	36.5 to 35.0		Lilov et al., 1987
Eastern Rhodopes	Lozen	K/Ar	36.5 to 35.0
Eastern Rhodopes	Madjarovo	K/Ar	33.5 to 31
Eastern Rhodopes	Madjarovo	40Ar/39Ar	32.69	0.21
Eastern Rhodopes	Madjarovo	Rb/Sr	32.3	0.6
Eastern Rhodopes	Sveti Iliya	K/Ar	35 to 31		Lilov et al., 1987; Georgiev et al., 2003
Central Rhodopes	Teshovo	Rb/Sr	32.6	0.61	Machev et al., 2005
Central Rhodopes	Vrondou (SW)	40Ar/39Ar	23.6 to 23.7 ± 0.5		Magganas et al., 2004
Central Rhodopes	Vrondou (NE)	K/Ar	34	2	Marakis, 1969
Central Rhodopes	Vrondou (NE)	K/Ar	29	1
Eastern Rhodopes	Madjarovo	40Ar/39Ar	32.06	0.13	Marchev and Singer, 2002
Eastern Rhodopes	Madjarovo	Rb/Sr	31.6	1.2
Eastern Rhodopes	Borovitsa	K/Ar	35.36	1.33	Marchev et al. 2005
Eastern Rhodopes	Borovitsa	40Ar/39Ar	32.99	0.38
Central Rhodopes	Bratsigovo–Dospat	K/Ar	34	3
Central Rhodopes	Perelic	K/Ar	29	1.2
Eastern Rhodopes	High-Ba trachybasalts	K/Ar	33.1	1.3
Eastern Rhodopes	High-Ba trachybasalts	K/Ar	29.2	1.1
Eastern Rhodopes	Krumovgrad	K/Ar	27.9	0.8
Eastern Rhodopes	Krumovgrad	K/Ar	26.1	1.7
Central Rhodopes	Perelic	K/Ar	32.9	1.2	Pecskay et al., 1991;
Central Rhodopes	Perelic	U/Pb	31.25	0.25
Central Rhodopes	Mesta	K/Ar	33.4	1.6	Pecskay et al., 2000
Central Rhodopes	Mesta	K/Ar	28.2	1
Eastern Rhodopes	Petrota	K/Ar	30.3 to 27.2		Pecskay et al., 2003
Eastern Rhodopes	Zvezdel	40Ar/39Ar	31.93	0.5	Singer and Marchev, 2000
Eastern Rhodopes	Borovitsa	40Ar/39Ar	31.75	0.32
Eastern Rhodopes	Zvezdel	40Ar/39Ar	31.13	0.06
Eastern Rhodopes	Borovitsa	K/Ar	30.63	1.71
Eastern Rhodopes	Yabalkovo	K/Ar	39.10	1.52	Yanev et al., 1998
Eastern Rhodopes	Yabalkovo	K/Ar	35.79	1.41
Central Rhodopes	Central Pirin	Rb/Sr	32 to 34 ± 2		Zagortchev et al., 1987

## Sheet: Table S6
Table S6 Compilation of alteration and mineralization ages at the Rhodope Massif.
GEOGRAPHIC LOCATION	METHOD	AGE (Ma)	Error (±)	REFERENCE
Rosino	40Ar/39Ar	36.04	0.26	Bonev et al. 2006
Madan ore field	40Ar/39Ar	30.29	0.23	Kaiser-Rohrmeier et al. 2004
Davidkovo ore field	40Ar/39Ar	35.25	0.36	Kaiser-Rohrmeier et al. 2004; Kaiser-Rohrmeier et al. 2013
Madan ore field	40Ar/39Ar	31.91	0.46
Laki ore field	40Ar/39Ar	29.69	0.34
Laki ore field	40Ar/39Ar	29.52	0.44
Madjarovo	40Ar/39Ar	32.2	0.21	Marchev and Singer 2002
Madjarovo	40Ar/39Ar	31.23	0.35
Ada Tepe; Surnak; Sinap	40Ar/39Ar	35.36	0.21	Marchev et al. 2010 Marton et al. 2010; Marchev et al., 2005
Ada Tepe; Surnak; Sinap	40Ar/39Ar	34.71	0.16	Marchev et al. 2010; Marton et al. 2010;
Popsko ore field	40Ar/39Ar	32.82		Marchev et al., 2005
Zvezdel-Pcheloyad	40Ar/39Ar	32.04	0.32
Zvezdel-Pcheloyad	40Ar/39Ar	31.24	0.06
Stremtsi	40Ar/39Ar	37.57	0.57	Moritz et al., 2014
Sappes (Early PCD)	40Ar/39Ar	31.8	0.5	Ortelli et al. 2010
Sappes (Late Epithermal)	40Ar/39Ar	31.7	0.6
Sappes (Late Epithermal)	40Ar/39Ar	31	0.4
Eniovche ore field	40Ar/39Ar	30.5	1.23	Ovtcharova et al., 2003
Spahievo ore field (Early PCD)	40Ar/39Ar	32.94	1.06	Singer & Marchev 2000
Spahievo ore field (Early PCD)	40Ar/39Ar	32.73	0.32
Spahievo ore field (Late Epithermal)	40Ar/39Ar	32.25	0.2
Spahievo ore field (Late Epithermal)	40Ar/39Ar	32.21	0.1
Perama Hill	40Ar/39Ar	32		Voudouris et al., 2011; Moritz et al., 2014
